# Supplementary material for: Sudden sensorineural hearing loss associated with inner ear lesions detected by magnetic resonance imaging
Source: PLoS One. 2017 Oct 4;12(10):e0186038. doi: 10.1371/journal.pone.0186038 (PMC5627945; doi:10.1371/journal.pone.0186038)
Supplement: S1 File — (XLSX) [file pone.0186038.s001.xlsx]

## Sheet: Sheet1
NO	SEX	AGE	intial PTA R	initial PTA L	lesion initial PTA	Last PTA R	Last PTA L	last lesioned PTA	HTN	DM	Hyperlipidemia	Hyperthyroid	hypothyroid	stroke Hx	Dizziness	SN	HSN	Caloric CP	BPPV	MRI result
1	F	52	8	52	52	6	36	36	0	0	1	0	1	0	0	0	0	36	0	Schwannoma
2	M	74	110	105	110	66	76	66	0	0	0	0	0	0	0	0	0	8	0	Schwannoma
3	M	30	8	45	45	9	56	56	0	0	1	1	0	0	0	9	9	82	0	Schwannoma
4	M	41	60	5	60	56	9	56	0	0	0	0	0	0	0	0	0	51	0	Schwannoma
5	F	84	89	32	89	90	35	90	1	0	0	0	0	0	0	0	-11	54	0	Schwannoma
6	F	41	120	11	120	120	10	120	0	0	0	0	0	0	0	0	0	83	0	Schwannoma
7	M	66	101	52	101	111	41	111	0	1	0	0	1	0	0	0	-11	35	0	ILH
8	M	43	1	101	101	4	71	71	0	0	1	0	0	0	0	6	10	31	0	ILH
9	M	54	6	28	28	10	94	94	1	0	0	0	0	1	1	17	33	67	L LSCC Cupulo	ILH
10	F	63	24	20	24	22	20	20	0	0	1	0	0	0	1	0	0	27	0	ILH
11	F	56	6	36	36	9	21	21	0	0	1	0	1	0	0	3	-7	-94	0	Free
12	F	67	32	64	64	29	51	51	0	0	0	0	0	0	1	0	6	-84	0	Free
13	M	54	68	58	68	108	95	108	1	0	1	0	1	0	0	0	15	-38	0	Free
14	F	24	4	32	32	4	6	6	0	0	0	0	0	0	1	0	0	-17	0	Free
15	F	46	45	5	45	3	3	3	0	0	1	0	1	1	0	0	0	-16	0	Free
16	F	49	66	19	66	31	20	31	0	0	0	0	0	0	0	0	-11	-16	0	Free
17	M	55	55	1	55	19	1	19	1	0	0	0	0	0	0	0	6	-13	0	Free
18	F	59	51	5	51	8	5	8	0	0	1	0	0	0	0	4	-11	-10	0	Free
19	F	25	41	2	41	0	1	0	0	0	0	0	1	0	0	0	0	-10	0	Free
20	M	24	48	2	48	8	1	8	0	0	0	0	1	0	0	0	0	-9	0	Free
21	F	58	11	45	45	15	32	32	0	0	1	0	1	0	1	0	0	-9	L PSCC	Free
22	M	64	84	14	84	65	5	65	1	0	0	0	0	0	0	0	0	-9	0	Free
23	F	63	3	20	20	7	13	13	0	0	1	0	0	0	0	0	5	-6	0	Free
24	M	50	5	71	71	14	24	24	0	0	1	0	0	0	0	0	0	-6	0	Free
25	F	25	52	76	76	24	25	25	0	0	0	0	0	0	0	3	7	-5	0	Free
26	M	19	1	70	70	5	8	8	0	0	1	0	0	0	0	0	0	-3	0	Free
27	M	46	35	5	35	8	5	8	0	0	1	0	0	0	0	0	0	-2	0	Free
28	M	58	75	20	75	14	18	14	1	1	1	0	1	0	0	-2	-7	0	0	Free
29	M	63	18	71	71	14	18	18	1	0	0	0	0	0	0	0	0	0	0	Free
30	M	73	30	58	58	31	49	49	0	0	1	0	1	0	0	0	0	1	0	Free
31	M	53	59	22	59	24	22	24	0	0	1	0	1	0	0	0	-4	2	0	Free
32	M	32	70	6	70	36	5	36	0	0	0	0	0	0	1	0	0	2	0	Free
33	F	53	56	5	56	55	4	55	0	0	1	0	0	0	0	0	4	2	0	Free
34	F	62	9	45	45	15	39	39	0	0	1	0	1	0	0	0	0	3	0	Free
35	F	43	112	5	112	70	5	70	0	0	0	0	0	0	0	-14	-64	3	0	Free
36	F	45	9	94	94	9	26	26	0	0	1	0	0	0	1	0	0	5	0	Free
37	F	56	9	58	58	2	70	70	0	0	0	0	1	0	0	0	0	5	0	Free
38	F	58	34	5	34	9	4	9	0	0	1	0	0	0	0	0	5	6	0	Free
39	F	20	8	35	35	12	20	20	0	0	0	0	1	0	0	0	4	7	0	Free
40	F	50	119	6	119	61	10	61	0	0	0	0	1	0	1	-8	-8	8	0	Free
41	M	34	99	8	99	76	8	76	0	0	0	0	0	0	1	-5	-18	9	R PSCC	Free
42	F	46	6	54	54	5	18	18	1	0	0	0	0	0	1	0	0	10	0	Free
43	M	20	1	86	86	4	68	68	0	0	0	0	0	0	0	0	0	12	0	Free
44	M	48	8	20	20	8	8	8	0	0	0	0	0	0	0	5	2	13	0	Free
45	F	50	20	71	71	18	22	22	0	0	0	0	0	0	1	0	-17	15	L LSCC	Free
46	F	51	34	2	34	74	9	74	0	0	1	0	1	0	0	0	0	15	0	Free
47	M	36	55	12	55	14	8	14	0	0	1	0	0	0	0	0	0	19	0	Free
48	M	40	59	9	59	8	7	8	0	0	0	0	0	0	0	0	0	20	0	Free
49	F	18	20	35	35	1	2	2	0	0	0	0	0	0	1	0	0	23	0	Free
50	M	45	32	6	32	12	8	12	0	0	1	0	1	0	0	-5	-11	29	0	Free
51	F	53	5	108	108	4	81	81	1	1	1	0	0	0	0	11	11	29	0	Free
52	M	51	58	51	58	32	54	32	0	0	0	0	0	0	0	3	7	30	0	Free
53	M	44	75	20	75	69	26	69	0	0	1	0	0	0	0	3	0	33	0	Free
54	F	62	82	5	82	80	4	80	1	1	1	0	0	0	0	4	2	34	0	Free
55	M	28	86	5	86	61	4	61	0	0	0	0	0	0	0	0	0	34	0	Free
56	F	74	15	28	28	20	21	21	0	0	0	0	1	0	0	0	10	35	0	Free
57	M	63	68	18	68	15	18	15	0	0	1	0	0	0	0	0	-4	35	0	Free
58	M	50	82	46	82	85	49	85	0	0	0	0	0	0	0	0	-7	36	0	Free
59	M	48	120	2	120	120	-4	120	0	0	0	0	0	0	1	0	-34	42	0	Free
60	M	32	24	94	94	24	79	79	0	0	0	0	1	0	0	0	0	43	0	Free
61	M	45	1	66	66	-1	20	20	0	0	0	0	0	0	1	0	0	44	0	Free
62	F	52	9	68	68	8	62	62	0	0	1	0	1	0	0	0	5	45	0	Free
63	F	29	94	2	94	31	2	31	0	0	0	0	1	0	1	0	7	49	0	Free
64	M	46	6	34	34	5	21	21	0	0	0	0	1	0	1	3	0	50	0	Free
65	M	54	18	66	66	19	59	59	1	0	1	0	0	0	1	0	-2	53	0	Free
66	F	27	54	1	54	2	16	2	0	0	0	0	1	0	0	0	0	57	0	Free
67	F	45	2	20	20	0	31	31	0	0	1	0	0	0	0	0	7	58	0	Free
68	F	41	14	91	91	10	25	25	0	0	0	0	0	0	0	0	0	61	0	Free
69	M	52	9	71	71	8	72	72	0	0	0	0	0	0	0	-2	-18	61	0	Free
70	F	63	20	55	55	15	68	68	1	0	0	0	0	0	0	2	26	67	0	Free
71	F	34	5	41	41	1	24	24	0	0	0	0	0	0	0	0	0	79	0	Free
72	F	63	14	70	70	4	71	71	0	0	1	0	1	0	0	0	8	89	0	Free
73	M	60	36	35	36	22	32	22	0	1	0	0	0	0	0	0	6	92	0	Free
74	M	24	39	9	39	11	6	11	0	0	0	0	0	0	0	0	8	100	0	Free
75	F	25	1	11	11	1	4	4							0	0	-3	100	0	Free
76	F	34	9	71	71	8	19	19	0	0	0	0	0	0	0	1	0	19	0	Schwannoma
77	F	42	59	5	59	38	5	38	0	0	1	0	0	0	0	0	0	36	0	Schwannoma
78	F	25	1	62	62	2	6	6	0	0	0	0	0	0	1	3	6	60	L PSCC	ILH
79	F	63	120	20	120	91	20	91	1	0	0	0	0	0	0	2	5	35	0	ILH
80	M	19	9	98	98	9	120	120	0	0	0	0	0	0	1	15	17	64	LSCC cupulo	ILH
81	M	51	10	41	41	9	39	39	0	0	0	0	0	0	0	0	0	0	0	Schwannoma
82	M	63	62	26	62	72	22	72	1	1	0	0	0	0	0	1	0	4	0	Free
83	F	41	68	2	68	51	0	51	0	0	0	0	0	0	0	2	-1	6	0	Free
84	F	57	74	9	74	15	10	15	1	0	1	0	0	0	0	0	0	6	0	Free
85	M	45	58	5	58	2	1	2	0	0	0	0	0	0	0	0	0	14	0	Free
86	F	75	10	44	44	14	19	19	0	0	0	0	1	0	0	0	0	20	0	Free
87	M	62	62	71	62	48	24	48	0	0	1	0	0	0	1	0	0	8	0	Free
88	F	43	8	60	60	2	40	40	0	0	1	0	0	0	0	0	0	6	0	Free
89	F	37	69	8	69	5	6	5	0	0	1	0	0	0	0	0	0	18	0	Free
90	M	25	1	66	66	-1	20	20	0	0	0	0	1	0	0	0	0	16	0	Free
91	F	50	98	54	98	101	32	101	0	0	0	0	0	0	0	0	0	3	0	Free
92	F	18	99	11	99	85	14	85	0	0	0	0	0	0	0	0	0	4	0	Free
93	F	18	71	4	71	60	2	60	0	0	0	0	0	0	0	0	0	9	0	Free
94	F	47	5	21	21	6	9	9	0	0	1	0	0	0	0	0	0	19	0	Free
95	M	18	99	-5	99	39	4	39	0	0	0	0	1	0	1	0	0	5	0	Free
96	M	18	91	2	91	12	4	12	0	0	0	0	0	0	0	0	0	4	0	Free
97	M	44	1	14	14	6	4	4	0	0	0	0	1	0	0	0	0	6	0	Free
98	M	53	1	28	28	6	12	12	0	0	0	0	0	0	0	0	0	8	0	Free
99	M	18	1	39	39	2	45	45	0	0	0	0	0	0	0	0	-1	4	0	Free
100	F	44	90	2	90	71	5	71	0	0	0	0	0	0	0	0	2	7	0	Free
102	F	18	82	2	82	45	1	45	0	0	0	0	0	0	0	0	0	-3	0	Free
103	F	62	55	12	55	48	6	48	1	1	0	0	0	0	0	0	-6	18	0	Free
104	M	41	1	118	118	2	119	119	0	0	1	0	1	0	0	16	23	42	0	Free
105	M	42	4	21	21	2	38	38	0	0	0	0	0	0	0	0	1	-4	0	Free
106	F	60	8	106	106	10	70	70	1	0	1	0	0	0	1	11	11	91	L LSCC	Free
107	F	68	118	38	118	82	30	82	1	0	1	0	0	0	1	6	6	-11	RT PSCC	Free
108	F	41	32	8	32	51	8	51	0	0	0	0	1	0	0	3	13	91	0	Free
109	M	22	0	99	99	2	70	70	0	0	0	0	1	0	0	0	0	3	0	Free
110	F	55	14	100	100	16	91	91	0	0	1	0	1	0	0	0	0	3	0	Free
111	F	48	98	4	98	70	5	70	0	0	1	0	0	0	0	-10	-10	-5	0	Free
112	F	44	62	0	62	44	1	44	0	0	0	0	0	0	0	0	0	45	R PSCC	Free
113	F	49	8	75	75	11	55	55	0	0	0	0	0	0	0	0	-4	20	0	Free
114	M	54	50	4	50	48	4	48	0	0	1	0	1	0	0	0	0	19	0	Free
115	F	33	4	51	51	2	49	49	0	0	0	0	0	0	0	0	0	-9	0	Free
116	F	24	108	55	108	92	54	92	0	0	1	0	1	0	0	6	0	-38	0	Free
117	M	47	48	9	48	38	11	38	0	0	1	0	1	0	0	0	0	59	0	Free
118	F	66	58	78	78	46	68	68	1	1	1	0	0	1	0	0	-6	-1	0	Free
119	M	50	120	12	120	120	15	120	0	0	1	0	0	0	1	0	13	35	0	Free
120	F	61	11	99	99	16	71	71	0	0	1	0	1	0	0	0	-6	-10	L LSCC	Free
121	F	62	80	28	80	69	32	69	0	0	0	0	0	0	0	0	0	-5	0	Free
122	M	18	8	120	120	5	76	76	0	0	0	0	0	0	0	0	0	-10	0	Free
123	F	69	21	46	46	18	45	45	0	1	0	0	0	0	0	0	6	-3	0	Free
124	M	20	22	119	119	26	69	69	0	0	0	0	0	0	1	-7	-15	18	L PSCC	Free
125	F	64	19	51	51	12	42	42	0	0	1	0	1	0	1	0	-6	45	0	Free
126	F	78	120	20	120	120	19	120	1	1	0	0	1	0	1	0	0		0	Free
127	F	75	70	12	70	71	15	71	0	0	1	0	0	0	0	0	4	95	0	Free
128	M	81	92	19	92	46	14	46	1	1	0	0	0	0	0	0	0	-11	0	Free
129	F	52	6	25	25	8	17	17	0	0	1	0	0	0	0	0	-6	6	0	Free
130	F	66	19	58	58	15	54	54	0	1	0	0	0	0	0	5	28	91	0	Free
131	M	62	10	120	120	23	73	73	1	1	0	0	0	0	0	-5	-31	3	L PSCC	Free
132	M	65	14	59	59	15	49	49	1	1	1	0	0	0	0	0	0	-11	0	Free
133	M	54	61	10	61	74	18	74	1	0	0	0	0	0	0	0	0	40	0	Free
134	M	62	12	79	79	11	30	30	1	1	1	0	0	0	0	0	-19	12	0	Free
135	M	40	114	8	114	45	11	45	0	0	1	0	0	0	0	0	0	-8	0	Free
136	F	42	50	2	50	49	0	49	0	0	1	0	1	0	1	0	10	-6	0	Free
137	F	75	14	72	72	16	84	84	0	0	1	0	0	0	1	0	0	32	0	Free
138	F	62	118	61	118	120	69	69	0	1	1	0	0	0	0	0	2	-16	0	Free
139	M	66	18	51	51	16	52	52	1	0	0	0	0	0	0	1	1	5	0	Free
140	F	62	12	32	32	10	42	42	1	0	1	0	0	0	0	2	24	59	0	Free
141	M	22	29	94	94	51	81	81	0	0	0	0	0	0	0	0	0	6	0	Free
142	F	66	10	48	48	6	51	51	0	0	0	0	0	0	0	0	0	90	0	Free
143	F	42	21	46	46	30	50	50	0	0	0	0	1	0	0	0	0	4	0	Free
144	F	49	26	56	56	32	51	51	0	0	1	0	0	0	1	5	11	2	0	Free
145	F	66	28	68	68	26	54	54	0	0	0	0	0	0	0	0	-4	11	L PSCC	Free
146	M	20	69	6	69	61	9	61	0	0	0	0	0	0	0	0	0	10	0	Free
147	M	42	11	54	54	12	38	38	0	0	0	0	0	0	0	0	0	2	0	Free
148	M	45	79	4	79	75	4	75	0	0	1	0	0	0	0	0	0	77	0	Free
149	F	52	61	12	61	59	6	59	0	0	0	0	0	0	0	2	0	57	0	Free
150	F	46	50	4	50	65	4	65	0	0	1	0	1	0	0	0	0	14	0	Free
151	F	58	16	44	44	15	36	36	0	1	0	0	0	0	1	23	23	79	L LSCC	Free
152	M	60	68	22	68	81	30	81	0	0	1	0	0	0	0	0	0	2	0	Free
153	M	62	89	58	89	79	61	79	0	0	0	0	0	0	0	0	0	10	0	Free
154	M	51	64	4	64	59	8	59	1	0	1	0	0	0	0	0	0	5	0	Free
155	M	54	5	46	46	7	70	70	0	0	1	0	0	0	0	0	-6	99	0	Free
156	F	74	18	50	50	18	50	50	1	0	1	0	1	0	0	0	5	1	0	Free
157	F	38	21	30	30	15	14	14	0	0	0	0	1	0	0	0	0	-8	0	Free
158	F	52	112	8	112	80	5	80	0	0	0	0	0	0	0	9	0	-21	0	Free
159	M	33	39	4	39	30	2	30	0	0	1	0	1	0	0	3	0	80	0	Free
160	F	60	8	88	88	21	28	28	0	0	0	0	0	0	0	1	0	0	0	Free
161	F	78	46	56	56	46	58	58	0	0	1	0	1	0	0	0	0	0	0	Free
162	F	52	12	66	66	9	71	71	0	0	0	0	0	0	0	2	0	0	0	Free
163	M	18	12	85	85	8	86	86	0	0	1	0	0	0	0	0	0	0	0	Free
164	M	55	26	110	110	24	110	110	0	0	0	0	1	0	0	0	0	0	0	Free
165	F	74	99	106	106	100	99	99	0	0	0	0	0	0	0	-5	-8	-48	0	Free
166	M	63	9	56	56	6	59	59	0	0	1	0	1	0	0	0	0	41	0	Free
167	M	61	19	84	84	20	78	78	1	0	0	0	0	0	0	4	17	85	0	Free
168	F	62	120	16	120	118	21	118	0	0	1	0	1	0	0	10	16	17	0	Free
169	F	78	106	28	106	100	25	100	1	0	0	0	1	0	0	0	0	9	0	Free
170	F	59	120	12	120	82	1	82	0	0	1	0	1	0	1	0	0	2	0	Free
171	M	51	36	12	36	35	11	35	0	0	0	0	0	0	0	0	0	-11	0	Free
172	F	22	6	91	91	6	102	102	0	0	0	0	0	0	0	0	0	-8	0	Free
173	M	21	94	55	94	88	62	88	0	0	0	0	0	0	0	3	0	-22	0	Free
174	M	68	36	49	49	41	41	41	1	0	1	0	0	0	0	0	0	31	0	Free
175	F	57	42	45	45	51	55	55	0	0	0	0	0	0	0	0	-4	2	0	Free
176	F	43	120	2	120	120	1	120	0	0	0	0	0	0	0	0	-5	30	0	Free
177	F	56	66	9	66	46	10	46	0	0	1	0	1	0	0	0	0	27	0	Free
178	F	80	24	88	88	22	51	51	0	0	0	0	1	0	0	0	0	7	0	Free
179	M	21	18	65	65	36	48	48	0	0	1	0	0	0	0	0	0	9	0	Free
180	M	67	52	26	52	32	24	32	0	0	1	0	0	0	0	0	1	9	0	Free
181	F	42	12	50	50	9	120	120	0	0	0	0	0	0	1	11	18	47	L LSCC	Free
182	F	62	6	84	84	5	85	85	1	0	0	0	0	0	0	0	0	6	0	Free
183	M	42	6	55	55	0	75	75	0	0	0	0	0	0	0	0	0	1	0	Free
184	F	52	60	2	60	60	2	60	0	0	0	0	0	0	0	0	2	43	0	Free
185	M	67	39	98	98	48	82	82	1	0	0	0	0	0	0	0	3	-16	0	Free
186	F	35	65	8	65	72	4	72	0	0	0	0	0	0	0	0	0	74	0	Free
187	F	67	84	24	84	119	78	119	0	0	1	0	1	0	1	0	-4	7	0	Free
188	M	43	6	45	45	6	79	79	0	0	1	0	0	0	0	-3	0	64	0	Free_x000D_
189	M	63	59	50	59	48	55	48	0	0	0	0	0	0	0	0	-11	70	0	IAC abnormality
190	F	19	6	102	102	-1	116	116	0	0	0	0	0	0	0	8	18	7	0	Labyrinthitis
191	M	49	9	61	61	9	20	20	1	0	0	0	0	0	0	9	34	63	0	Labyrinthitis_x000D_
192	F	22	62	1	62	21	5	21	0	0	0	0	0	0	1	5	18	70	0	Labyrinthitis_x000D_
193	F	59	104	30	104	71	29	71	0	0	1	0	0	0	1	0	0	87	R PSCC	Labyrinthitis_x000D_
194	M	52	25	62	62	24	51	51	0	0	1	0	0	0	1	8	9	92	0	Labyrinthitis_x000D_
195	M	21	64	2	64	120	2	120	0	0	0	0	0	0	0	0	-54	2	R LSCC cupulo	Labyrinthitis_x000D_
196	F	79	12	74	74	19	80	80	0	0	1	0	1	0	0	0	0	48	0	Meningioma
197	M	70	79	35	79	72	31	72	0	0	0	0	0	0	0	2	4	48	0	IAC abnormality
198	M	38	4	49	49	6	40	40	0	0	0	0	1	0	0	-4	-5	72	0	Free
199	M	60	55	111	111	52	120	120	1	0	0	0	0	0	0	7	17	43	0	Free
200	M	67	120	20	120	120	22	120	0	0	0	0	0	1	1	-29	-27	8	R PSCC	Free
